# Supplementary material for: Metabolic engineering of Escherichia coli for de novo biosynthesis of vitamin B12
Source: Nat Commun. 2018 Nov 21;9:4917. doi: 10.1038/s41467-018-07412-6 (PMC6249242; doi:10.1038/s41467-018-07412-6)
Supplement: Supplementary file 3 — Supplementary Data 1 [file 41467_2018_7412_MOESM3_ESM.xls]

## Sheet: Sheet1
Supplementary Data 1 |List of the strains and plasmids used in this study
Plasmid and strain	Description	Reference or source
Plasmid
pET28a	Expression vector; T7 promoter; pBR322 ori; Kanr	Novagen
pCDFDuet-1	Expression vector; T7 promoter; pCDF ori; Strr	Novagen
pACYCDuet-1	Expression vector; T7 promoter; p15a ori; Cmr	Novagen
pTrc99a	Expression vector; Trc promoter; pMB1 ori; Ampr	Gene 69 (2), 301-315 (1988)
pKD46	λ-Red recombinase under arabinose inducible araBAD promoter; pSC101 origin; Ampr	Proc Natl Acad Sci USA 97, 6640-6645 (2000)
pRed_Cas9	pKD46 derivative containing Cas9 for genome editing	Microbial cell factories 15, 205 (2016)
pET3a-cobAIGJMFKLH	pET3a derivative containing cobAIGJMFKLH, AMPr	This study
pET28-HBA	pET28a derivative containing cobAIGJMFKLH; Kanr	This study
pCDF-cobB-his	pCDFDuet-1 derivative containing cobB with his tag	This study
pCDF-cobB	pCDFDuet-1 derivative containing cobB	This study
pCDF-cobB-BmcobN	pCDF-cobB derivative containing cobN from Brucella melitensis	This study
pCDF-cobB-SmcobN	pCDF-cobB derivative containing cobN from Sinorhizobium meliloti	This study
pCDF-cobB-RccobN	pCDF-cobB derivative containing cobN from Rhodobacter capslutaus	This study
pCDF-cobB-BmcobN-his	pCDF-cobB derivative containing cobN from Brucella melitensis bv. 1 str. 16M with N terminal hexa-histidine tag	This study
pCDF-cobB-SmcobN-his	pCDF-cobB derivative containing cobN from Sinorhizobium meliloti with N terminal hexa-histidine tag	This study
pCDF-cobB-RccobN-his	pCDF-cobB derivative containing cobN from Rhodobacter capslutaus with N terminal hexa-histidine tag	This study
pACYC-BmcobS-BmcobT	pACYCDuet-1 derivative containing cobS and cobT from Brucella melitensis	This study
pACYC-SmcobS-SmcobT	pACYCDuet-1 derivative containing cobS and cobT from Sinorhizobium meliloti	This study
pACYC-RccobS-RccobT	pACYCDuet-1 derivative containing cobS and cobT from Rhodobacter capslutaus	This study
pACYC-BmcobS-his-BmcobT-his	pACYCDuet-1 derivative containing cobS and cobT both from Brucella melitensis with his tag	This study
pACYC-SmcobS-his-SmcobT-his	pACYCDuet-1 derivative containing cobS and cobT from Sinorhizobium meliloti both with his tag	This study
pACYC-RccobS-his-RccobT-his	pACYCDuet-1 derivative containing cobS and cobT from Rhodobacter capslutaus both with his tag	This study
pCDF-cobB-BmcobN-BmcobS-BmcobT	pCDF-cobB derivative containing cobNST from Brucella melitensis	This study
pCDF-cobB-SmcobN-SmcobS-SmcobT	pCDF-cobB derivative containing cobNST from Sinorhizobium meliloti	This study
pCDF-cobB-RccobN-RccobS-RccobT	pCDF-cobB derivative containing cobNST from Rhodobacter capslutaus	This study
pCDF-cobB-BmcobN-his-BmcobS-BmcobT	pCDF-cobB-BmcobN-BmcobS-BmcobT derivative, BmcobN expressed with N terminal fusion hexa-histidine tag	This study
pCDF-cobB-SmcobN-his-SmcobS-SmcobT	pCDF-cobB-SmcobN-SmcobS-SmcobT, SmcobN expressed with N terminal fusion hexa-histidine tag	This study
pCDF-cobB-RccobN-his-RccobS-RccobT	pCDF-cobB-RccobN-RccobS-RccobT, RccobN expressed with N terminal fusion hexa-histidine tag	This study
pCDF-cobB-BmcobN-his-SmcobS-SmcobT	pCDF-cobB-BmcobN-his derivative containing cobST from Sinorhizobium meliloti	This study
pCDF-cobB-BmcobN-his-RccobS-RccobT	pCDF-cobB-BmcobN-his derivative containing cobST from Rhodobacter capslutaus	This study
pCDF-cobB-SmcobN-his-BmcobS-BmcobT	pCDF-cobB-SmcobN-his derivative containing cobST from Brucella melitensis	This study
pCDF-cobB-SmcobN-his-RccobS-RccobT	pCDF-cobB-SmcobN-his derivative containing cobST from Rhodobacter capslutaus	This study
pCDF-cobB-RccobN-his-BmcobS-BmcobT	pCDF-cobB-RccobN-his derivative containing cobST from Brucella melitensis	This study
pCDF-cobB-RccobN-his-SmcobS-SmcobT	pCDF-cobB-RccobN-his derivative containing cobST from Sinorhizobium meliloti	This study
p15ASI	Expression vector; tac and lacUV5 promoter; p15a ori; Cmr	This study
p15ASI-cbiMNQO	p15ASI derivative containing cbiMNQO from Rhodobacter capslutaus	This study
pACYC-BmcobR	pACYCDuet-1 derivative containing cobR from Brucella melitensis	This study
pACYC-BmcobR-btuRcbiP	pACYC-BmcobR derivative containing btuR from E. coli and cbiP from Salmonella typhimurium	This study
pACYC-BmcobR-StcobAcbiP	pACYC-BmcobR derivative containing cobA and cbiP from Salmonella typhimurium	This study
pACYC-BmcobROQ	pACYC-BmcobR derivative containing cobO and cobQ from Brucella melitensis	This study
pACYC-pduX	pACYCDuet-1 derivative containing pduX from Salmonella typhimurium	This study
pACYC-bluE	pACYCDuet-1 derivative containing bluE from Rhodobacter capslutaus	This study
pACYC-his-pduX	pACYC-pduX derivative with a his tag located upstream of pduX	This study
pACYC-MBP-bluE	pACYC-bluE derivative with a MBP tag located upstream of bluE	This study
pACYC-his-pduX-StcobD	pACYC-his-pduX derivative containing cobD from Salmonella typhimurium	This study
pACYC-MBP-bluE-RccobC	pACYC-MBP-bluE derivative containing cobC from Rhodobacter capslutaus	This study
pACYC-cbiB	pACYCDuet-1 derivative containing cbiB from Salmonella typhimurium	This study
pET28a-RccobD	pET28a derivative containing cobD from Rhodobacter capslutaus	This study
pACYC-his-pduX-StcobD-cbiB	pACYC-his-pduX-StcobD derivative containing cbiB from Salmonella typhimurium	This study
pACYC-MBP-bluE-RccobCD	pACYC-MBP-bluE-RccobC derivative containing cobD from Rhodobacter capslutaus	This study
pACYC-his-pduX-StcobD-RccobD	pACYC-his-pduX-StcobD derivative containing cobD from Rhodobacter capslutaus	This study
pACYC-RRPXDB	pACYC-BmcobR-BtuRcbiP derivative containing pduX, cobD and cbiB from Salmonella typhimurium	This study
pACYC-RRPECD	pACYC-BmcobR-BtuRcbiP derivative containing bluE, cobC, cobD from Rhodobacter capslutaus	This study
pACYC-ECB	pACYC-MBP-bluE-RccobC derivative containing cbiB from Salmonella typhimurium	This study
pKDG	MicC sRNA scaffold under control of Pr promoter cloned to pUC57; Kanr	This study
pKDG-anti-hemE	pKDG derivative to inhibit hemE	This study
pKDG-anti-hemF	pKDG derivative to inhibit hemF	This study
pKDG-anti-hemG	pKDG derivative to inhibit hemG	This study
pKDG-anti-hemH	pKDG derivative to inhibit hemH	This study
pKDG-anti-hemEF	pKDG derivative to inhibit hemE and hemF	This study
pKDG-anti-hemEG	pKDG derivative to inhibit hemE and hemG	This study
pKDG-anti-hemEH	pKDG derivative to inhibit hemE and hemH	This study
pKDG-anti-hemFG	pKDG derivative to inhibit hemF and hemG	This study
pKDG-anti-hemFH	pKDG derivative to inhibit hemF and hemH	This study
pKDG-anti-hemGH	pKDG derivative to inhibit hemG and hemH	This study
p15ASI-hemOBCD	P15asi derivative containing hemO from Rhodopseudomonas palustris, hemB, hemC and hemD from S. meliloti 320	This study
pET28-HBA-anti-hemE	pET28-HBA derivative containing regulatory elements for knocking down hemE	This study
pET28-HBA-anti-hemF	pET28-HBA derivative containing regulatory elements for knocking down hemF	This study
pET28-HBA-anti-hemG	pET28-HBA derivative containing regulatory elements for knocking down hemG	This study
pET28-HBA-anti-hemH	pET28-HBA derivative containing regulatory elements for knocking down hemH	This study
pET28-HBA-anti-hemEF	pET28-HBA derivative containing regulatory elements for knocking down hemE and hemF	This study
pET28-HBA-anti-hemEG	pET28-HBA derivative containing regulatory elements for knocking down hemE and hemG	This study
pET28-HBA-anti-hemEH	pET28-HBA derivative containing regulatory elements for knocking down hemE and hemH	This study
pET28-HBA-anti-hemFG	pET28-HBA derivative containing regulatory elements for knocking down hemF and hemG	This study
pET28-HBA-anti-hemFH	pET28-HBA derivative containing regulatory elements for knocking down hemF and hemH	This study
pET28-HBA-anti-hemGH	pET28-HBA derivative containing regulatory elements for knocking down hemG and hemH	This study
pTrc99a-BmcobW	pTrc99a containing cobW from Brucella melitensis	This study
pTrc99a-SmcobW	pTrc99a containing cobW from S. meliloti	This study
pTrc99a-RccobW	pTrc99a containing cobW from Rhodobacter capslutaus	This study
pCDF-cobBBmcobNSTW	pCDF-cobB-BmcobN-his-BmcobS-BmcobT derivative containing cobW from Brucella melitensis	This study
pCDF-cobBSmcobNSTW	pCDF-cobB-SmcobN-his-SmcobS-SmcobT derivative containing cobW from S. meliloti	This study
pCDF-cobBRccobNSTW	pCDF-cobB-RccobN-his-RccobS-RccobT derivative containing cobW from Rhodobacter capslutaus	This study
pCDF-cobB-BmcobN-his-SmcobSTW	pCDF-cobB-BmcobN-his-SmcobS-SmcobT derivative containing cobW from Brucella melitensis	This study
pCDF-cobB-BmcobN-his-RccobSTW	pCDF-cobB-BmcobN-his-RccobS-RccobT derivative containing cobW from Brucella melitensis	This study
pCDF-cobB-SmcobN-his-BmcobSTW	pCDF-cobB-SmcobN-his-BmcobS-BmcobT derivative containing cobW from S. meliloti	This study
pCDF-cobB-SmcobN-his-RccobSTW	pCDF-cobB-SmcobN-his-RccobS-RccobT derivative containing cobW from S. meliloti	This study
pCDF-cobB-RccobN-his-BmcobSTW	pCDF-cobB-RccobN-his-BmcobS-BmcobT derivative containing cobW from Rhodobacter capslutaus	This study
pCDF-cobB-RccobN-his-SmcobSTW	pCDF-cobB-RccobN-his-SmcobS-SmcobT derivative containing cobW from Rhodobacter capslutaus	This study
pACYC-BMECB	pACYC-BmcobROQ derivative containing bluE, cobC from Rhodobacter capslutaus, and cbiB from Salmonella typhimurium	This study
pACYC-RAPECD	pACYC-BmcobR-StcobAcbiP derivative containing bluE, cobC, cobD from Rhodobacter capslutaus	This study
pACYC-RAPXDB	pACYC-BmcobR-StcobAcbiP derivative containing pduX, cobD and cbiB from Salmonella typhimurium	This study
pACYC-RAPECB	pACYC-BmcobR-StcobAcbiP derivative containing bluE, cobC from Rhodobacter capslutaus and cbiB from Salmonella typhimurium	This study
pACYC-RRPECB	pACYC-BmcobR-btuRcbiP derivative containing bluE, cobC from Rhodobacter capslutaus and cbiB from Salmonella typhimurium	This study
pACYC-BMXDB	pACYC-BmcobROQ derivative containing pduX, cobD and cbiB from Salmonella typhimurium	This study
pACYC-RRPECD	pACYC-BmcobR-btuRcbiP derivative containing bluE, cobC, cobD from Rhodobacter capslutaus	This study
pACYC-BMECD	pACYC-BmcobROQ derivative containing bluE, cobC, cobD from Rhodobacter capslutaus	This study
pACYC-BMXDD	pACYC-BmcobROQ derivative containing pduX, cobD from Salmonella typhimurium and cobD from Rhodobacter capslutaus	This study
pACYC-RRPXDD	pACYC-BmcobR-btuRcbiP derivative containing pduX, cobD from Salmonella typhimurium and cobD from Rhodobacter capslutaus	This study
pACYC-RAPXDD	pACYC-BmcobR-StcobAcbiP derivative containing pduX, cobD from Salmonella typhimurium and cobD from Rhodobacter capslutaus	This study
pACYC-Cbi-pSC101	pACYC-RAPXDB derivative with p15A replication origin changed to pSC101	This study
pACYC-Cbi-CloDF13	pACYC-RAPXDB derivative with p15A replication origin changed to CloDF13	This study
pCDF-Cby-p15A	pCDF-cobB-BmcobN-his-SmcobSTW derivative with CloDF13 replication origin changed to p15A	This study
pCDF-Cby-pSC101	pCDF-cobB-BmcobN-his-SmcobSTW derivative with CloDF13 replication origin changed to pSC101	This study
Strain
E. coli MG1655	F- λ- ilvG- rfb-50 rph-1	ATCC
E. coli DH5α	Escherichia coli strain used in cloning	Invitrogen
E. coli BL21 (DE3)	F– ompT gal dcm lon hsdSB(rB- mB-) λ(DE3 [lacI lacUV5-T7 gene 1 ind1 sam7 nin5])	Thermo Fisher Scientific
Rhodobacter capsulaus SB1003	Source of vitamin B12 biosynthetic pathway genes	D. K. Newman, California Institute of Technology
Brucella melitensis bv. 1 str. 16M	Source of vitamin B12 biosynthetic pathway genes	Qingmin Wu, China agricultural university
Sinorhizobium meliloti 320	Source of vitamin B12 biosynthetic pathway genes	Lab stock
MG1655 (DE3)	E. coli MG1655 λ(DE3)	This study
FH001	MG1655 (DE3) with pET28-HBA	This study
FH-HBA	MG1655 (DE3) with pET28-HBA-his	This study
FH131	MG1655(DE3) with pET28-HBA and pCDF-cobB	This study
FH132	MG1655 (DE3) with pCDF-cobB-SmcobN-SmcobS-SmcobT	This study
FH133	MG1655 (DE3) with pCDF-cobB-BmcobN-BmcobS-BmcobT	This study
FH134	MG1655 (DE3) with pCDF-cobB-RccobN-RccobS-RccobT	This study
FH135	MG1655 (DE3) with pCDF-cobB-SmcobN-his-SmcobS-SmcobT	This study
FH136	MG1655 (DE3) with pCDF-cobB-BmcobN-his-BmcobS-BmcobT	This study
FH137	MG1655 (DE3) with pCDF-cobB-RccobN-his-RccobS-RccobT	This study
FH159	FH001 with pCDF-cobB-BmcobN-his	This study
FH160	FH001 with pCDF-cobB-SmcobN-his	This study
FH161	FH001 with pCDF-cobB-RccobN-his	This study
FH138	FH001 with pCDF-cobB-SmcobN-his-SmcobS-SmcobT	This study
FH139	FH001 with pCDF-cobB-BmcobN-his-BmcobS-BmcobT	This study
FH140	FH001 with pCDF-cobB-RccobN-his-RccobS-RccobT	This study
FH163	FH138 with p15ASI-cbiMNQO	This study
FH164	FH139 with p15ASI-cbiMNQO	This study
FH165	FH140 with p15ASI-cbiMNQO	This study
FH215	MG1655(DE3)ΔackA-ptaΔldhA::Ptac-cbiMNQOΔendA	This study
FH216	FH215 with pET28-HBA and pCDF-cobB-BmcobN-his-BmcobS-BmcobT	This study
FH291	MG1655(DE3)∆gldA	This study
FH292	FH291 with pACYCDuet-1	This study
FH296	FH291 with pACYC-his-pduX	This study
FH297	FH291 with pACYC-his-pduX-StcobD	This study
FH298	FH291 with pACYC-MBP-bluE	This study
FH299	FH291 with pACYC-MBP-bluE-RccobC	This study
FH218	FH215 with pET28-HBA, pCDF-cobB-BmcobN-his-BmcobS-BmcobT and pACYC-RRPXDB	This study
FH219	FH215 with pET28-HBA, pCDF-cobB-BmcobN-his-BmcobS-BmcobT and pACYC-RRPECD	This study
FH168	FH001 with p15ASI-hemOBCD	This study
FH185	MG1655 (DE3) with pET28-HBA-anti-hemE and p15ASI-hemOBCD	This study
FH186	MG1655 (DE3) with p15ASI-hemOBCD and pET28-HBA-anti-hemF and p15ASI-hemOBCD	This study
FH187	MG1655 (DE3) with pET28-HBA-anti-hemG and p15ASI-hemOBCD	This study
FH188	MG1655 (DE3) with pET28-HBA-anti-hemH and p15ASI-hemOBCD	This study
FH189	MG1655 (DE3) with pET28-HBA-anti-hemEF and p15ASI-hemOBCD	This study
FH190	MG1655 (DE3) with pET28-HBA-anti-hemEG and p15ASI-hemOBCD	This study
FH191	MG1655 (DE3) with pET28-HBA-anti-hemEH and p15ASI-hemOBCD	This study
FH192	MG1655 (DE3) with pET28-HBA-anti-hemFG and p15ASI-hemOBCD	This study
FH193	MG1655 (DE3) with pET28-HBA-anti-hemFH and p15ASI-hemOBCD	This study
FH194	MG1655 (DE3) with pET28-HBA-anti-hemGH and p15ASI-hemOBCD	This study
FH236	MG1655(DE3)ΔackA-ptaΔldhA::Ptac-cbiMNQOΔendAΔPBAD::Ptac-hemOBCD	This study
FH322	FH236 with pET28-HBA-anti-hemFG	This study
FH273	FH322 with pCDF-cobB	This study
FH309	FH322 with pCDF-cobB-BmcobN-his-BmcobS-BmcobT and pACYC-RRPXDB	This study
FH328	FH322 with pCDF-cobB-SmcobN-his-SmcobS-SmcobT and pACYC-RRPXDB	This study
FH329	FH322 with pCDF-cobB-RccobN-his-RccobS-RccobT and pACYC-RRPXDB	This study
FH330	FH322 with pCDF-cobB-BmcobN-his-SmcobS-SmcobT and pACYC-RRPXDB	This study
FH331	FH322 with pCDF-cobB-SmcobN-his-BmcobS-BmcobT and pACYC-RRPXDB	This study
FH332	FH322 with pCDF-cobB-SmcobN-his-RccobS-RccobT and pACYC-RRPXDB	This study
FH333	FH322 with pCDF-cobB-BmcobN-his-RccobS-RccobT and pACYC-RRPXDB	This study
FH334	FH322 with pCDF-cobB-RccobN-his-BmcobS-BmcobT and pACYC-RRPXDB	This study
FH335	FH322 with pCDF-cobB-RccobN-his-SmcobS-SmcobT and pACYC-RRPXDB	This study
FH327	FH322 with pCDF-cobBBmcobNSTW and pACYC-RRPXDB	This study
FH341	FH322 with pCDF-cobBSmcobNSTW and pACYC-RRPXDB	This study
FH350	FH322 with pCDF-cobBRccobNSTW and pACYC-RRPXDB	This study
FH351	FH322 with pCDF-cobB-BmcobN-his-SmcobSTW and pACYC-RRPXDB	This study
FH352	FH322 with pCDF-cobB-BmcobN-his-RccobSTW and pACYC-RRPXDB	This study
FH353	FH322 with pCDF-cobB-SmcobN-his-BmcobTW and pACYC-RRPXDB	This study
FH354	FH322 with pCDF-cobB-SmcobN-his-RccobTW and pACYC-RRPXDB	This study
FH355	FH322 with pCDF-cobB-RccobN-his-BmcobSTW and pACYC-RRPXDB	This study
FH356	FH322 with pCDF-cobB-RccobN-his-SmcobSTW and pACYC-RRPXDB	This study
FH362	FH322 with pCDF-cobB-BmcobN-his-SmcobSTW and pACYC-BMECB	This study
FH363	FH322 with pCDF-cobB-BmcobN-his-SmcobSTW and pACYC-RAPECB	This study
FH364	FH322 with pCDF-cobB-BmcobN-his-SmcobSTW and pACYC-RAPXDB	This study
FH365	FH322 with pCDF-cobB-BmcobN-his-SmcobSTW and pACYC-RRPECD	This study
FH366	FH322 with pCDF-cobB-BmcobN-his-SmcobSTW and pACYC-RAPECD	This study
FH367	FH322 with pCDF-cobB-BmcobN-his-SmcobSTW and pACYC-RRPECB	This study
FH368	FH322 with pCDF-cobB-BmcobN-his-SmcobSTW and pACYC-BMECD	This study
FH369	FH322 with pCDF-cobB-BmcobN-his-SmcobSTW and pACYC-BMXDB	This study
FH370	FH322 with pCDF-cobB-BmcobN-his-SmcobSTW and pACYC-BMXDD	This study
FH371	FH322 with pCDF-cobB-BmcobN-his-SmcobSTW and pACYC-RRPXDD	This study
FH372	FH322 with pCDF-cobB-BmcobN-his-SmcobSTW and pACYC-RAPXDD	This study
FH378	FH322 with pCDF-cobB-BmcobN-his-SmcobSTW and pACYC-Cbi-pSC101	This study
FH380	FH322 with pCDF-Cby-p15A and pACYC-Cbi-CloDF13	This study
FH381	FH322 with pCDF-Cby-p15A and pACYC-Cbi-pSC101	This study
FH382	FH322 with pCDF-Cby-pSC101 and pACYC-Cbi-pSC101	This study
FH383	FH322 with pCDF-Cby-pSC101 and pACYC-RAPXDB	This study
