# Supplementary material for: Metabolic engineering of Escherichia coli for de novo biosynthesis of vitamin B12
Source: Nat Commun. 2018 Nov 21;9:4917. doi: 10.1038/s41467-018-07412-6 (PMC6249242; doi:10.1038/s41467-018-07412-6)
Supplement: Supplementary file 4 — Supplementary Data 2 [file 41467_2018_7412_MOESM4_ESM.xls]

## Sheet: Sheet1
Supplementary Data 2 |Primers and guide RNA sequences used in this study
Primer Or Guide RNA Sequence Name	Sequence (5’→3’)
Prmer
RCcobH-F-BmgB I	ATGGTCGGGCTGGAAAACC
RCcobH-R-BamH I	CGGGATCCCGCTAGTGGTGGTGGTGGTGGTGTTCCTTCCGGCAGGCCAG
pCDF-golden-F	TTTGGTCTCTAGCGAATTCGAGCTCGG
pCDF-golden-R	TTTGGTCTCTATGGTATATCTCCTTATTAAAGTTAAAC
RCcobB-golden-F	TTTGGTCTCACATGAGCGAGGGACCGAAG
RCcobB-golden-R	TTTGGTCTCACGCTATCCCGCGATCAGATGG
RCcobB-F-BamH I	CGGGATCCGATGAGCGAGGGACCGAAG
RCcobB-R-Hind III	CCCAAGCTTCTATCCCGCGATCAGATGG
pCDF-RccobB-Gibson-F	CATATGTATATCTCCTTCTTATAC
pCDF-RccobB-Gibson-R	GCAGATCTCAATTGGATATC
BMcobN-F-Gibson	AAGAAGGAGATATACATATGCATCTCCTGCTTGCC
BMcobN-R-Gibson	GATATCCAATTGAGATCTGCTCAGCCATTTATCGCCCTTTC
BMcobS-F-Gibson	TAATAAGGAGATATACCATGAACAAGGTTGAGCGGG
BMcobS-R-Gibson	GCCGTGTACAATACGATTACTCAGGCGAGAACGATATTGG
BMcobT-F-Gibson	AAGAAGGAGATATACATATGTCAGGAATAGGCGATAATTC
BMcobT-R-Gibson	GATATCCAATTGAGATCTGCCTATCTTCGACCGGCACG
SMcobN-F-Gibson	AAGAAGGAGATATACATATGCATCTGCTTCTCGCCCAGAAAG
SMcobN-R-Gibson	GATATCCAATTGAGATCTGCCTATTCATTGCCGGCACGAAG
SMcobS-F-Gibson	TAATAAGGAGATATACCATGATGAGCAAGATTGACCTCG
SMcobS-R-Gibson	GCCGTGTACAATACGATTACTCAGGCGGTGGCTTCGAG
SMcobT-F-Gibson	AAGAAGGAGATATACATATGAGCTCGAATTCGAAGGC
SMcobT-R-Gibson	GATATCCAATTGAGATCTGCTCACCCGGCGCGGCGAAG
RCcobN-F-Gibson	AAGAAGGAGATATACATATGCATGTCGTCTTCCGC
RCcobN-R-Gibson	GATATCCAATTGAGATCTGCTCATCCTTCGGGTTGGCG
RCcobS-F-Gibson	TAATAAGGAGATATACCATGCTCGACCAGACCGCC
RCcobS-R-Gibson	GCCGTGTACAATACGATTACTTAGCGCCCCGCGATGAC
RCcobT-F-Gibson	AAGAAGGAGATATACATATGACGAAGCCCACTGAC
RCcobT-R-Gibson	GATATCCAATTGAGATCTGCTTACCCCGTCTTTTTCATCC
PACYC-F-Gibson	CATGGTATATCTCCTTATTAAAGT
PACYC-R-Gibson	GTAATCGTATTGTACACG
T7-cobST-F	CGGGATCCTGCGACTCCTGCATTAGG
T7-cobST-R	AGACTCGAGGGTACCGAC
T7-SMcobST-F	GATCGCTGACGTCGGTACCCTGCGACTCCTGCATTAGG
T7-SMcobST-R	CAGCGGTTTCTTTACCAGAC
CobN-his-F	AAGAAGGAGATATACATATGGGCAGCAGCCATCATC
BMcobS-his-F	CACCACCACTGAGTAATCGTATTGTACACG
BMcobS-his-R	GTGGTGGTGGGCGAGAACGATATTGGC
BMcobT-his-F	CACCACCACTAGGCAGATCTCAATTGGATATCGGCC
BMcobT-his-R	GTGGTGGTGTCTTCGACCGGCACGCC
SMcobS-his-F	CACCACCACTGAGTAATCGTATTGTACACGGCCGCATAATC
SMcobS-his-R	GTGGTGGTGGGCGGTGGCTTCGAGCAC
SMcobT-his-F	CACCACCACTGAGCAGATCTCAATTGGATATCGGCC
SMcobT-his-R	GTGGTGGTGCCCGGCGCGGCGAAGAC
RCcobS-his-F	CACCACCACTAAGTAATCGTATTGTACACGGCCGCATAATCG
RCcobS-his-R	GTGGTGGTGGCGCCCCGCGATGACGG
RCcobT-his-F	CACCACCACTAAGCAGATCTCAATTGGATATCG
RCcobT-his-R	GTGGTGGTGCCCCGTCTTTTTCATCCC
PCDF-RccobB-F1-Gibson	CATATGTATATCTCCTTCTTATACTTAACTAATATACTAAGATGG
PCDF-RccobB-R1-Gibson	GCAGATCTCAATTGGATATCGGC
SI-F	ATGCGACTCCTGCATTAGGTTGACAATTAATCATCGGCTC
SI-R	TCAAATGCCTGAGGTTTCAGCCCCAGGCTTTACACTTTATG
P15-F	ATAAAGTGTAAAGCCTGGGGCTGAAACCTCAGGCATTTGAG
P15-R	AGCCGATGATTAATTGTCAACCTAATGCAGGAGTCGCATAAG
P15ASI-RCcbiMNQO-F-Gibson	CGGGCTGGACCCGGCGTTAGCTGCAGGAATTCGGATCC
P15ASI-RCcbiMNQO-R-Gibson	TGATATGCATTAATTATACCTCCTTTGTTATCCGCTCACAATTCC
RCcbiMNQO-pl5ASI-F-Gibson	GGTATAATTAATGCATATCATGGAGGGCTATCTGC
RCcbiMNQO-pl5ASI-R-Gibson	CTAACGCCGGGTCCAGCC
bluE-pet28-F-Nco I-Gibson	ACTTTAAGAAGGAGATATACCATGCGTCCGGCACTGCATATTC
bluE-pet28-R-Xho I-Gibson	AGTGGTGGTGGTGGTGGTGCtcACGACCACCACCACGAATAC
RCcobC-pet28-F-Nco I-Gibson	ACTTTAAGAAGGAGATATACCATGCGCGATCATGGTGGC
RCcobC-pet28-R-Xho I-Gibson	AGTGGTGGTGGTGGTGGTGCTCAAGTTCATTCGTCAGGGCC
SMcobC-pet28-F-Nco I-Gibson	ACTTTAAGAAGGAGATATACCATGAGCGCACCGATCGTTC
SMcobC-pet28-R-Xho I-Gibson	AGTGGTGGTGGTGGTGGTGCTCGAGCTCCATGCGGGCAAG
bluE-pACYC-F-Gibson	CTTTAATAAGGAGATATACCATGCGTCCGGCACTGCATATTC
bluE-pACYC-R-Gibson	GCCGTGTACAATACGATTACTTAACGACCACCACCACGAATAC
PACYC-MBP-bluE-his-F	CCACCACCACTAAGTAATCGTATTGTACACGGCCGCATAATCG
PACYC-MBP-bluE-his-R	ATTACTTAGTGGTGGTGGTGGTGGTGACGACCACCACCACGAA
SMcobC-pACYC-bluE-F-Gibson	AGTATAAGAAGGAGATATACATATGAGCGCACCGATCGTTCATG
SMcobC-pACYC-bluE-R-Gibson	TATCCAATTGAGATCTGCCATCAGAGCTCCATGCGGGC
RCcobC-pACYC-bluE-F-Gibson	AGTATAAGAAGGAGATATACATATGCGCGATCATGGTGGC
RCcobC-pACYC-bluE-R-Gibson	TATCCAATTGAGATCTGCCATCAAAGTTCATTCGTCAGGGC
PACYC-MBP-pduX-F	AAGGTAAACTGGTAATCAAGGAGATTAACTGATGCGCGCACACTATTCGTACCTGA
PACYC-MBP-R	TGATTACCAGTTTACCTTCTTCGATTTTCATGGTATATCTCCTTATTAAAGTTAAA
PACYC-MBP-bluE-F	AAGGTAAACTGGTAATCAAGGAGATTAACTGATGCGTCCGGCACTGCATATTCCGG
PACYC-his-pduX-F	TCATCATCATCATAAGGAGATTAACTGATGCGCGCACACTATTCGTACCTGA
PACYC-his-R	TCCTTATGATGATGATGATGGTGCATGGTATATCTCCTTATTAAAGTTAAAC
PACYC-his-bluE-F	TCATCATCATCATAAGGAGATTAACTGATGCGTCCGGCACTGCATATTCCGG
STcobD-pACYC-pduX-F-Gibson	AGTATAAGAAGGAGATATACATATGGCGTTATTCAACAGCGC
STcobD-pACYC-pduX-R-Gibson	TATCCAATTGAGATCTGCCATCAATCAGCAGGGGCTATACC
cobR-F-Gibson	ATGCAGACCGTGAACAAC
cobR-R-Gibson	GCCGATATCCAATTGAGATCTGTTACAGTTCCAGCTTATGATAG
PACYC-cobR-F-Gibson	CAGATCTCAATTGGATATCGGC
PACYC-cobR-R-Gibson	ATGTATATCTCCTTCTTATACTTAACT
BMcobO-Gibson-F	TAATAAGGAGATATACCATGCGCAAGAAGAAAGCC
BMcobO-Gibson-R	CGGAGCTCGAATTCGGATCCTCAAAACTCAATGCCTTTCTG
BMcobQ-F-BamH I	CGGGATCCAGGAGGTATAATTAATGTTTTGTCGCATTATCCTACGC
BMcobQ-R-Hind III	CCCAAGCTTTCATGCCAGCGCAAACAG
BtuR-Gibson-F	TAATAAGGAGATATACCATGAGTGATGAACGCTACCAAC
BtuR-Gibson-R	CGGAGCTCGAATTCGGATCCTTAATAATCGATCCCTATCTGCG
STcobA-F	ATGAGTGATGAACGTTATCAGC
STcobA-R	CGTCATTAATTATACCTCCTTTAATAATCAATTCCCATCTGGGC
cbiP-F	AGGAGGTATAATTAATGACGCAGGCAGTTATGTTG
cbiP-R	TCATACCGGCTCCTGATG
STcobA-F-Gibson	TAATAAGGAGATATACCATGAGTGATGAACGTTATCAGC
cbiP-R-Gibson	CGGAGCTCGAATTCGGATCCTCATACCGGCTCCTGATG
cbiB-F-Gibson	AATAAGGAGATATACCATGACGATTCTTGCCTGGTGTATC
cbiB-R- Gibson	GAGCTCGAATTCGGATCCTCAGGCCACGCCAGATAAC
PACYC-cbiB-F-Gibson	GGATCCGAATTCGAGCTC
PACYC-cbiB-R-Gibson	CATGGTATATCTCCTTATTAAAGTT
RCcobD-pet28-F-NcoI-Gibson	ACTTTAAGAAGGAGATATACCATGAACTTTGCCGCGATG
RCcobD-pet28-R-XhoI-Gibson	AGTGGTGGTGGTGGTGGTGCTCAAGAAACACTCCACAAAAC
RCcobD-Kpn I-F-Gibson	GCGATCGCTGACGTCGGTACTAATACGACTCACTATAGGGGAATTG
RCcobD-Kpn I-R-Gibson	TTTACCAGACTCGAGGGTACTCAAGAAACACTCCACAAAACG
cbiB-Kpn I-F-Gibson	GCGATCGCTGACGTCGGTACGGATCTCGACGCTCTCCCT
cbiB-Kpn I-R-Gibson	TTTCTTTACCAGACTCGAGGGTACTCAGGCCACGCCAGATAAC
T7-ECD-F	GCGATCGCTGACGTCGGTACGCCATTCGATGGTGTCCG
T7-ECD-R	TCTTTACCAGACTCGAGGGTAC
pACYC-cbiB-Kpn I-F-Gibson	GCGATCGCTGACGTCGGTACGGATCTCGACGCTCTCCCT
pACYC-cbiB-Kpn I-R-Gibson	TTTCTTTACCAGACTCGAGGGTACTCAGGCCACGCCAGATAAC
hemB-F	TAAGGAGGTGACAATGTGGACAGGGTCACCGGCCATC
hemB-R	GCTTAATTTCTCCTCTTTTCAGCGGCCTTTGGCGAGAATG
hemB-F-Gibson	GATTGCGGCGGAATGATAAGGAGGTGACAATGTGGAC
hemB-R-Gibson	AAGGTTTTGTTTGCATGCTTAATTTCTCCTCTTTTCAG
hemCD-F	AGAGGAGAAATTAAGCATGCAAACAAAACCTTTCCGG
hemCD-R	TGATGCCTGGGCATGCCCCTTAGAGAAGACTGAAAAGGCTG
p15ASI-hemCD-F	TTCAGTCTTCTCTAAGGGGCATGCCCAGGCATC
p15ASI-hemO-R	TACTGTTTCCTGTGTGAAAGGGGATCCGAATTCCTGCAG
P15ASI-hemBCD-F-Gibson	TAAGGAGGTGACAATGTGGACAG
P15ASI-hemBCD-R-Gibson	GGTATATCTCCTTGGGGATCCGAATTCCTGC
RPhemO-F1	CAGGTGCTGAGCAAGATCTC
RPhemO-R1	TCGGCGATCGAGGTGATGTT
RPhemO-p15ASI-F-Gibson	GATCCCCAAGGAGATATACCATGCAGTACAATCAATTCTTTCAAGACG
RPhemO-p15ASI-R-Gibson	TCCACATTGTCACCTCCTTATCACTCCGCAGCGATCG
SRNA-HBA-F-Gibson	GTCGACGGAGCTCGAATTCGCAGGAAACAGCTATGAC
SRNA-HBA-R-Gibson	AGGAATAGGCACTAGTTTTGGTAAAACGACGGCCAGT
Anti-hemE-F	TTAAAAACGAGCAACCATTATCACCGCCA
Anti-hemE-R	GTTCGGTCATTTTCTGTTGGGCCATTGCATTG
Anti-hemF-F	CACACCAGGTTAAGCAACCATTATCACCGCCA
Anti-hemF-R	CGTCGGGTTTCATTTTCTGTTGGGCCATTGCATTG
Anti-hemG-F	TCTTTTCTCAACAAGCAACCATTATCACCGCCA
Anti-hemG-R	ATTAATGTTTTCACTTTCTGTTGGGCCATTGCATTG
Anti-hemH-F	AAAACCGGTATCGCAACCATTATCACCGCCA
Anti-hemH-R	AGTCTGACGCATTTTCTGTTGGGCCATTGCATTG
BMcobW-F-EcoR I	GGAATTCTAAGGAGGTGACAATATGCAGGGACAGAAAATTCC
BMcobW-R-Xba I	GCTCTAGAGTCAGTCGGCATCTTTCAC
PTrc-BMcobW-Xho I-F-Gibson	GATCGCTGACGTCGGTACCCTTGACAATTAATCATCCGGC
PTrc-BMcobW-Xho I-R-Gibson	CAGCGGTTTCTTTACCAGACTCAGTCGGCATCTTTCAC
SMcobW-F-EcoRI	GGAATTCTAAGGAGGTGACAATATGACCACTGCGAGAGCC
SMcobW-R-XbaI	GCTCTAGAGCTACACGAGCGCGGTGAT
Ptrc-SMcobW-Pac I-F-Gibson	TCTACTAGCGCAGCTTAATTTGACAATTAATCATCCGGCTCG
Ptrc-SMcobW-Pac I-R-Gibson	TGGCAGCAGCCTAGGTTAATCTACACGAGCGCGGTGATC
pTrc99a-RBS-F-Gibson	CTCTAGAGTCGACCTGCAG
pTrc99a-RBS-R-Gibson	ATTGTCACCTCCTTAGAATTCC
RCcobW-pTrc99a-F-Gibson	AATTCTAAGGAGGTGACAATATGTCCGATCTGACCAAAATCC
RCcobW-pTrc99a-R-Gibson	CCTGCAGGTCGACTCTAGAGTCAGGCGGCGACCCCACC
Ptrc-cobW-Pac I-F-Gibson	GTCTACTAGCGCAGCTTAATTTGACAATTAATCATCCGGC
Ptrc-cobW-Pac I-R-Gibson	TGGCAGCAGCCTAGGTTAATTGCAGGTCGACTCTAGAG
Km-sacB-F	TAGCTTGCAGTGGGCTTAC
Km-sacB-R	CGGTGGAATCGAAATCTCG
lacZ-up-F	ATACCAGCTCCGTAGTGAT
lacZ-up-R	GTAAGCCCACTGCAAGCTAGTGGCAGGTGATGATGTT
lacZ-dn-F	CGAGATTTCGATTCCACCGGGAACAGGATGAAGTTGATG
lacZ-dn-R	GCGATGGTGTAGACGATAT
T7-RNA-polymerase-F	GCGCAACGCAATTAATGTAAG
T7-RNA-polymerase-R	TTTGGCGTTACGCGAACG
lacZ-up-R1	CTTACATTAATTGCGTTGCGCGTGGCAGGTGATGATGTT
lacZ-dn-F1	CGTTCGCGTAACGCCAAAGGAACAGGATGAAGTTGATG
ackA-pta-up-F	ATACCAGCTCCGTAGTGAT
ackA-pta-up-R	GTAAGCCCACTGCAAGCTAGTGGCAGGTGATGATGTT
ackA-pta-dn-F	CGAGATTTCGATTCCACCGGGAACAGGATGAAGTTGATG
ackA-pta-dn-R	GCGATGGTGTAGACGATAT
ackA-pta-up-R1	CATCAACTTCATCCTGTTCCGTGGCAGGTGATGATGTT
ackA-pta-up-F1	AACATCATCACCTGCCACGGAACAGGATGAAGTTGATG
Pcas9-1-R-ldhA-Gibson	GCCGTACAGGCCCATGGATTCT
Pcas9-2-R-ldhA-Gibson	ACTGATGAATGGAAGCTTGGATTCTC
Pcas9-1-F-ldhA-Gibson	TTAGCGATACGCGCGGTGAATACGGGTTTTAGAGCTAGAAATAGCAAG
Pcas9-2-F-ldhA-Gibson	AAAACCCGTATTCACCGCGCGTATCGCTAAGATCTGACTCCATAAC
ldhA-up-F	ACGGCACAAGAATAATCAG
ldhA-up-CbiMNQO-R	GTTGCAGGTACTTCTTGTC
ldhA-dn-CbiMNQO-F	TTAAGCAATCTGGAAAAAGG
ldhA-dn-R	TCAGTTCACCATTAGACAG
cbiMNQO-F	CGACAAGAAGTACCTGCAACGCGACTCCTGCATTAGGTTG
cbiMNQO-R	CCTTTTTCCAGATTGCTTAACTAACGCCGGGTCCAGC
ldhA-up-F-Gibson	CGAAGAATCCATGGGCCTGTACGGCACAAGAATAATCAG
ldhA-dn-R-Gibson	AGAATCCAAGCTTCCATTCATCAGTTCACCATTAGACAG
PBAD-up-F	ACAGACGAAGAATCCATGGGCCTGTCCTGACTAATGCGTTGGT
PBAD-up-R	AGCGAGAAGAGCCAGTAA
PBAD-dn-F	GGATGGAGTGAAACGATGG
PBAD-dn-R	TGGTGAGAATCCAAGCTTCCATTCACTTCTTCAACCGCAGTGT
RPhemOBCD-PBAD-F	TTTTACTGGCTCTTCTCGCTTGCGACTCCTGCATTAGG
RPhemOBCD-PBAD-R	GCcatCGTTTCACTCCATCCTTAGAGAAGACTGAAAAGGCTG
Pcas9-1-R-PBAD-Gibson	TCAGGACAGGCCCATGGATTCT
Pcas9-2-R-PBAD-Gibson	AGAAGTGAATGGAAGCTTGGATTCTC
Pcas9-1-F-PBAD-Gibson	TTAGCGTCCACATTGATTATTTGCAGTTTTAGAGCTAGAAATAGCAAG
Pcas9-2-F-PBAD-Gibson	AAAACTGCAAATAATCAATGTGGACGCTAAGATCTGACTCCATAAC
PBAD-up-F-Gibson	ACAGACGAAGAATCCATGG
PBAD-dn-R-Gibson	TGGTGAGAATCCAAGCTTC
endA-up-F-Gibson	ACAGACGAAGAATCCATGGGCCTGTCCTATCGCCATCCAACAG
endA-up-R-Gibson	GTATTGGTCGCACCGCAGCAATAGACAA
endA-dn-F-Gibson	TGCTGCGGTGCGACCAATACAACCTGACA
endA-dn-R-Gibson	TGGTGAGAATCCAAGCTTCCATTCAGAGGCTTACACCGAGTTC
Pcas9-1-R-endA-Gibson	ATAGGACAGGCCCATGGATTCT
Pcas9-2-R-endA-Gibson	GCCTCTGAATGGAAGCTTGGATTCTC
Pcas9-1-F-endA-Gibson	TTAGCCATAACCTGCAGCCGTCAGTGTTTTAGAGCTAGAAATAGCAAG
Pcas9-2-F-endA-Gibson	AAAACACTGACGGCTGCAGGTTATGGCTAAGATCTGACTCCATAAC
gldA-up-F-Gibson	ACAGACGAAGAATCCATGGGCCTGTAAGCGATTGGTGATGAGG
gldA-up-R-Gibson	AGAGTTATTGATAATGCGGTCCATAATTGC
gldA-dn-F-Gibson	ACCGCATTATCAATAACTCTCGCTCAACTG
gldA-dn-R-Gibson	TGGTGAGAATCCAAGCTTCCATTCATCACCACATCGGAACATAC
Pcas9-1-R-gldA-Gibson	CGCTTACAGGCCCATGGATTCT
Pcas9-2-R-gldA-Gibson	GGTGATGAATGGAAGCTTGGATTCTC
Pcas9-1-F-gldA-Gibson	TTAGCGCAATTCTCGGTATCGGTGGGTTTTAGAGCTAGAAATAGCAAG
Pcas9-2-F-gldA-Gibson	AAAACCCACCGATACCGAGAATTGCGCTAAGATCTGACTCCATAAC
Guide RNA Sequence
20-nucleotide target sequence and guide RNA scaffold for the gene ldhA editing	GATACGCGCGGTGAATACGGGTTTTAGAGCTAGAAATAGCAAGTTAAAATAAGGCTAGTCCGTTATCAACTTGAAAAAGTGGCACCGAGTCGGTGC
20-nucleotide target sequence and guide RNA scaffold for the arabinose promoter editing	GTCCACATTGATTATTTGCAGTTTTAGAGCTAGAAATAGCAAGTTAAAATAAGGCTAGTCCGTTATCAACTTGAAAAAGTGGCACCGAGTCGGTGC
20-nucleotide target sequence and guide RNA scaffold for the gene endA editing	CATAACCTGCAGCCGTCAGTGTTTTAGAGCTAGAAATAGCAAGTTAAAATAAGGCTAGTCCGTTATCAACTTGAAAAAGTGGCACCGAGTCGGTGC
20-nucleotide target sequence and guide RNA scaffold for the gene gldA editing	GCAATTCTCGGTATCGGTGGGTTTTAGAGCTAGAAATAGCAAGTTAAAATAAGGCTAGTCCGTTATCAACTTGAAAAAGTGGCACCGAGTCGGTGC
